# Supplementary material for: First Study of Mercury Content in Archaeological Pottery: Late-Neolithic Penha-Type from NW Spain
Source: Molecules. 2026 Jul 3;31(13):2335. doi: 10.3390/molecules31132335 (PMC13363507; doi:10.3390/molecules31132335)
Supplement: Supplementary file 1 [file molecules-31-02335-s001.zip]

Archive with 1 entries (1 files):
- SupMat-data.xlsx
