# Supplementary material for: First Study of Mercury Content in Archaeological Pottery: Late-Neolithic Penha-Type from NW Spain
Source: Molecules. 2026 Jul 3;31(13):2335. doi: 10.3390/molecules31132335 (PMC13363507; doi:10.3390/molecules31132335)
Supplement: Supplementary file 1 [file molecules-31-02335-s001.zip › SupMat-data.xlsx]

## Sheet: data
Code	C	N	S	Fe	Hg	L*	a*	b*
REQ01	2.47	0.15	0.0433	4.74911	25.2921	42.07	6.02	15.17
REQ02	3.68	0.2	0.0752	5.62197	17.2	43.83	4.77	13.99
REQ03	1.44	0.08	0.0932	5.52069	100.2	50.16	9.55	21.51
REQ04	3.01	0.14	0.0695	3.65624	162.9	42.09	5.06	13.1
REQ05	2.08	0.14	0.071	5.2923	47.8	43.23	3.48	11.77
REQ06	2.81	0.07	0.0854	4.68197	119.672	42.52	4.85	12.6
REQ07	1.75	0.14	0.0746	5.84749	12.0476	52.28	11.12	23.1
REQ08	1.24	0.09	0.0801	4.94504	48.9	52.72	10.05	22.11
REQ09	2.74	0.15	0.1264	4.47013	43.7	37.5	3.06	9.61
REQ10	2.61	0.23	0.1804	5.29547	168.679	39.4	3.71	11.24
REQ11	2.8	0.16	0.098	4.56113	22.5	49.93	10.82	22.92
REQ12	1.94	0.18	0.0736	6.39434	21.3384	45.12	11.03	23.33
REQ13	1.99	0.13	0.1167	5.99687	12	53.43	14.72	26.47
REQ14	1.46	0.1	0.0068	8.5691	29.5937	47.5	20.11	27.31
REQ15	1.22	0.15	0.0323	5.06786	175.832	43.82	8.61	17.06
REQ16	1.29	0.08	0.0447	5.4121	11.5	50.82	9.25	20.37
REQ17	2.43	0.15	0.0895	7.57167	90.7	44.7	3.95	13.58
REQ18	3.04	0.23	0.0471	4.54331	32.3	41.18	4.78	12.27
REQ19	4.35	0.12	0.0776	5.97602	11.5264	39.21	6.78	13.53
REQ20	1.91	0.11	0.0373	7.51342	42.5	49.1	19.23	27.24
REQ21	2.28	0.11	0.043	2.35857	56.8	37.4	3.08	7.71
ZAR01	2.2	0.11	0.1183	5.99	13.6852	46.7	6.1	16.51
ZAR02	2.52	0.1	0.0705	2.01	79.7	38.54	3.19	8.32
ZAR03	1.71	0.12	0.1458	4.83	40.8283	46.85	7.47	18.35
ZAR04	2.77	0.1	0.0224	6.2	126.5	36.41	8.52	12.98
ZAR05	1.44	0.1	0.0804	5.67	21.8	44.89	10.73	19.55
ZAR06	1.21	0.08	0.1077	5.14	9.1	46.11	6.83	16.86
ZAR07	1.57	0.09	0.0515	7.02	16.1349	51.44	14.02	25.88
ZAR08	1.53	0.14	0.0884	3.49	26.6	52.52	7.43	19.93
ZAR09	1.16	0.09	0.083	4.1	59.2	50.94	17.44	26.04
ZAR10	1.09	0.06	0.0856	5.19	11.0638	48.19	13.51	23.36
ZAR11	1.11	0.07	0.101	5.85	18.1	46.51	11.31	21.42
ZAR12	2.72	0.08	0.0434	0.52	21.8	39.18	2.89	7.89
ZAR13	1.55	0.09	0.1109	5.57	23.1133	50.94	13.83	26.33
ZAR14	2.67	0.12	0.0373	1.86	26.3	38.5	3.04	8.42
ZAR15	2.45	0.15	0.0519	6.01	85	36.68	5.48	12.01
ZAR16	2.29	0.09	0.0782	6.56	19.329	47.82	6.18	17.19
ZAR17	1.46	0.14	0.0415	7.15	17.2	48.32	17.22	27.15
AMM01	2.257	0.1068	0.123513	4.6777	20.711	46.03	8.18	20.04
AMM02	2.368	0.1266	0.297391	3.18423	47.241	43.76	3.37	10.1
AMM03	2.719	0.0604	0.108201	3.70802	40.02	43.28	0.67	8.11
AMM04	2.534	0.1725	0.123343	0.831954	35.4638	40.55	4.1	10.31
AMM05	3.197	0.1384	0.298113	3.93095	19.454	41.96	5.04	15.08
AMM06	4.001	0.0527	0.191801	2.86998	10.2312	37.37	4.21	11
AMM07	2.077	0.0527	0.028	1.9634	18.087	39.15	5.23	12.23
AMM08	2.012	0.1189	0.226051	2.99787	40.2467	53.89	10.7	25.38
AMM09	2.799	0.1242	0.267149	3.57666	40.711	44.43	7.36	16.86
AMM10	2.174	0.1357	0.287642	1.19528	32.184	66.08	9.54	23
GUI01	1.08	0.0898	0.045719	1.42046	28.2214	50	4.69	13.11
GUI02	2.056	0.2174	0.053213	3.7851	13.1957	39.06	6.38	13.58
GUI03	2.054	0.1465	0.06331	2.19091	88.611	39.43	3.43	9.06
GUI04	2	0.1144	0.049804	1.97743	92.289	39.96	3.66	9.61
GUI05	0.9515	0.0893	0.112354	2.83762	19.5596	48.82	8.85	17.27
GUI06	1.947	0.922	0.058768	2.22024	1085.93	35.21	4.3	10.13
GUI07	1.038	0.775	0.014351	0.865425	92.0108	57.7	2.54	9.24
GUI08	2.274	0.077	0.033819	5.07343	23.229	36.49	2.4	9.44
GUI09	1.714	0.1782	0.063649	1.78402	120.042	39.97	3.58	9.92
MON01	1.25	0.07	0.0529	2.33076	13.0997	48.52	5.8	15.5
MON02	1.18	0.08	0.0136	2.32912	107.7	55.24	8.19	21.75
MON03	2.84	0.09	0.2486	2.06383	116.6	58.06	8.56	22.82
MON04	1.19	0.08	0.036	2.84537	28.5256	38.94	2.99	8.81
MON05	1.48	0.09	0.2195	1.4789	9.3	57.23	9.23	22.23
MON06	2.98	0.09	0.1451	1.97971	18.4112	50.13	6.14	17.98
MON07	2.01	0.09	0.0413	2.74421	21.2	40.29	3.35	9.02
MON08	1.42	0.07	0.0339	3.54293	19.4	45.74	6.27	16.21
MON09	3.23	0.1	0.1801	2.6856	380.816	39.5	3.86	9.71
MON10	1.49	0.06	0.2073	5.22835	135.6	53.22	14.83	26.81
MON11	3.03	0.08	0.1576	0.906579	21.2	38.5	3.58	8.88
MON12	1.27	0.08	0.1003	2.17171	239.3	52.23	4.89	16.44
MON13	2.6	0.09	0.1308	1.56574	346.8	37.86	2.57	7.19
MON14	3.25	0.07	0.2335	2.06412	252.969	43.43	4.01	10.94
MON15	1.35	0.06	0.0348	4.00812	194	52.73	10.7	21.82
MON16	2.61	0.09	0.0662	1.78973	22	41.32	4.84	12.1
MON17	1.74	0.11	0.2859	2.60072	9.1	53.02	8.63	20.31
MON18	2.69	0.08	0.1691	1.61342	26.3956	38.63	4.25	10.45
MON19	2.01	0.07	0.1824	2.72821	19.2953	43.6	6.19	14.45
MON20	1.19	0.04	0.0296	2.35551	160.9	62.79	6.48	20.97
MON21	1.5	0.08	0.0325	2.58543	56	55.32	6.1	19.55
MON22	3.48	0.06	0.2086	2.1563	43.6637	38.6	2.84	7.74
MON23	2.03	0.03	0.1186	2.87607	13	43.48	3.58	10.48
MON24	1.5	0.08	0.1284	1.96359	32.3	58.11	4.25	16.17
MON25	1.34	0.08	0.1868	2.90034	8.6945	54.26	12.3	23.89
MON26	1.46	0.07	0.1348	2.18958	16.5	58.46	13.02	26.1
MON27	1.24	0.04	0.3057	2.36086	5.532	60.16	11.86	26.05
MON28	1.6	0.1	0.156	2.91333	11.9	49.93	11.04	20.85
MON29	2.04	0.08	0.143	3.37579	208.7	55.07	3.89	13.29
MON30	2.11	0.06	0.2217	3.50136	351.116	45.49	4.54	14.2
MON31	1.97	0.07	0.1746	3.04539	78.4779	51.71	6.71	18.42
MON32	1.29	0.06	0.092	3.91224	173.4	56.96	6.88	20.94
MON33	4.49	0.07	0.0886	2.70372	35.8	38.32	3.72	9.53
MON34	1.82	0.09	0.1363	2.41022	94.7	43.5	6.52	14.68
MON35	2.83	0.11	0.1552	2.83315	184.8	41.44	2.69	9.19
